# Supplementary material for: Effects of Obesity in Old Age on the Basement Membrane of Skeletal Muscle in Mice
Source: Int J Mol Sci. 2023 May 24;24(11):9209. doi: 10.3390/ijms24119209 (PMC10252234; doi:10.3390/ijms24119209)
Supplement: Supplementary file 1 [file ijms-24-09209-s001.zip]

Archive with 1 entries (1 files):
- ijms-2403898-supplementary.pdf
